# Supplementary material for: The Significance of Serum CA-125 Level on the Live Birth Rates of In Vitro Fertilisation in Women with Endometriosis
Source: Medicina (Kaunas). 2025 Dec 26;62(1):53. doi: 10.3390/medicina62010053 (PMC12842613; doi:10.3390/medicina62010053)
Supplement: Supplementary file 1 [file medicina-62-00053-s001.zip]

Archive with 1 entries (1 files):
- medicina-3968322-supplementary.pdf
